# Supplementary material for: PAPP-A-Specific IGFBP-4 Proteolysis in Human Induced Pluripotent Stem Cell-Derived Cardiomyocytes
Source: Int J Mol Sci. 2023 May 8;24(9):8420. doi: 10.3390/ijms24098420 (PMC10179360; doi:10.3390/ijms24098420)
Supplement: Supplementary file 1 [file ijms-24-08420-s001.zip]

Archive with 2 entries (2 files):
- S1_ips12.mov
- S2_prg6l.mov
